# Supplementary material for: Probiotic Combination of Lactiplantibacillus plantarum M1 and Limosilactobacillus reuteri K4 Alleviates Early Weaning-Induced Intestinal Injury in Lambs via Modulation of Oxidative and Inflammatory Pathways
Source: Antioxidants (Basel). 2026 Jan 20;15(1):132. doi: 10.3390/antiox15010132 (PMC12837899; doi:10.3390/antiox15010132)
Supplement: Supplementary file 1 [file antioxidants-15-00132-s001.zip]

Archive with 1 entries (1 files):
- antioxidants-4065901-supplementary.pdf
